# Supplementary material for: Diastereoselective Three-Component 1,3-Dipolar Cycloaddition to Access Functionalized β-Tetrahydrocarboline- and Tetrahydroisoquinoline-Fused Spirooxindoles
Source: Molecules. 2024 Apr 15;29(8):1790. doi: 10.3390/molecules29081790 (PMC11052326; doi:10.3390/molecules29081790)
Supplement: Supplementary file 1 [file molecules-29-01790-s001.zip]

Archive with 1 entries (1 files):
- molecules-2941732-supplementary.pdf
